# Supplementary material for: Narrowing down the region responsible for 1q23.3q24.1 microdeletion by identifying the smallest deletion
Source: Hum Genome Var. 2019 Oct 18;6:47. doi: 10.1038/s41439-019-0079-1 (PMC6804575; doi:10.1038/s41439-019-0079-1)
Supplement: Supplementary file 1 — Supplementary Information [file 41439_2019_79_MOESM1_ESM.xlsx]

## Sheet: Sheet1
	Supplementary Information : The list of the genes included in the deletion region
	Gene symbol	Descriptions	Start	End	MIM gene number	MIM phenotype number	Inheritance
	PBX1	pre-B-cell leukemia homeobox 1	164528597	164821060	176310	617641	AD	Congenital anomalies of kidney and urinary tract syndrome with or without hearing loss, abnormal ears, or developmental delay
	LMX1A	LIM homeobox transcription factor 1 alpha	165171104	165325952	600298
	RXRG	retinoid X receptor gamma	165370159	165414592	180247
	LRRC52	leucine rich repeat containing 52	165513478	165533185	615218
	MGST3	microsomal glutathione S-transferase 3	165600110	165625372	604564
	ALDH9A1	aldehyde dehydrogenase 9 family member A1	165631449	165667900	602733
	TMCO1	transmembrane and coiled-coil domains 1	165693528	165738159	614123	213980	AR	Craniofacial dysmorphism, skeletal anomalies, and mental retardation syndrome
	MIM, Mendelian inheritance in man; AD, autosomal diminant; AR, autosomal recessive
